# Supplementary material for: Beyond active learning: Using 3-Dimensional learning to create scientifically authentic, student-centered classrooms
Source: PLoS One. 2024 May 31;19(5):e0295887. doi: 10.1371/journal.pone.0295887 (PMC11142574; doi:10.1371/journal.pone.0295887)
Supplement: S1 Data — (XLSX) [file pone.0295887.s002.xlsx]

## Sheet: LOP_data
Class ID	Discipline	Project Year	Segment Start Time	Segment End Time	Instructor or Student Centered	SP	CI	CC	Misc N.T.	Admin N.T.	Lecture N.T	Interaction N.T.	ClickerQ N.T.	Task N.T
111	BS	3	0	9	N	0	0	0	0 0.000	1 9.000	0 0.000	0 0.000	0 0.000	0 0.000
111	BS	3	9	19	I	6	7	8	0 0.000	1 0.367	0 0.000	1 9.633	0 0.000	0 0.000
111	BS	3	19	25	N	0	0	0	0 0.000	0 0.000	1 1.433	1 0.134	0 0.000	1 4.433
111	BS	3	25	27	N	0	0	0	0 0.000	0 0.000	1 2.000	0 0.000	0 0.000	0 0.000
111	BS	3	27	30	I	5	0	0	0 0.000	0 0.000	1 3.000	0 0.000	0 0.000	0 0.000
111	BS	3	30	61	I	5	7	8	0 0.000	0 0.000	3 10.200	1 17.650	0 0.000	1 3.150
111	BS	3	61	67	N	0	0	0	0 0.000	0 0.000	1 2.617	0 0.000	0 0.000	2 3.383
111	BS	3	67	76	I	6	7	8	0 0.000	0 0.000	1 4.766	0 0.000	0 0.000	1 4.234
111	BS	3	76	80	N	0	0	0	0 0.000	0 0.000	1 4.000	0 0.000	0 0.000	0 0.000
127	PHY	3	0	9	N	0	0	0	0 0.000	2 3.250	2 5.750	0 0.000	0 0.000	0 0.000
127	PHY	3	9	23	N	0	0	0	0 0.000	0 0.000	2 11.334	0 0.000	1 2.666	0 0.000
127	PHY	3	23	30	N	0	0	0	0 0.000	0 0.000	1 2.984	0 0.000	1 4.016	0 0.000
127	PHY	3	30	47	N	0	0	0	0 0.000	0 0.000	3 9.116	0 0.000	5 7.884	0 0.000
127	PHY	3	47	55	N	0	0	0	0 0.000	0 0.000	2 6.832	0 0.000	2 1.168	0 0.000
127	PHY	3	55	57	N	0	0	0	0 0.000	0 0.000	1 2.000	0 0.000	0 0.000	0 0.000
127	PHY	3	57	61	N	0	0	0	0 0.000	0 0.000	1 4.000	0 0.000	0 0.000	0 0.000
127	PHY	3	61	70	N	0	0	0	0 0.000	0 0.000	1 9.000	0 0.000	0 0.000	0 0.000
129	BS	3	0	28	N	0	0	0	0 0.000	0 0.000	2 2.467	0 0.000	6 15.448	1 10.084
129	BS	3	28	44	N	0	0	0	0 0.000	0 0.000	1 4.618	0 0.000	4 7.732	1 3.650
129	BS	3	44	50	S	6	2	6	0 0.000	0 0.000	1 1.283	0 0.000	2 4.717	0 0.000
178	CEM	3	0	2	N	0	0	0	0 0.000	1 2.000	0 0.000	0 0.000	0 0.000	0 0.000
178	CEM	3	2	33	S	2	0	0	0 0.000	1 0.251	1 3.499	0 0.000	4 17.384	2 9.866
178	CEM	3	33	50	N	0	0	0	0 0.000	0 0.000	2 14.250	0 0.000	2 2.750	0 0.000
205	CEM	3	0	3	N	0	0	0	0 0.000	1 3.000	0 0.000	0 0.000	0 0.000	0 0.000
205	CEM	3	3	20	S	5	3	2	0 0.000	1 0.167	0 0.000	1 10.467	3 6.366	0 0.000
205	CEM	3	20	29	I	6	3	2	0 0.000	0 0.000	1 0.732	0 0.000	4 8.268	0 0.000
205	CEM	3	29	37	N	0	0	0	0 0.000	0 0.000	1 8.000	0 0.000	0 0.000	0 0.000
205	CEM	3	37	48	N	0	0	0	0 0.000	0 0.000	1 8.801	0 0.000	3 2.199	0 0.000
205	CEM	3	48	51	I	6	1	6	0 0.000	0 0.000	0 0.000	0 0.000	2 3.000	0 0.000
235	BS	3	0	8	N	0	0	0	0 0.000	0 0.000	0 0.000	0 0.000	0 0.000	1 8.000
235	BS	3	8	13	N	0	0	0	0 0.000	0 0.000	1 2.149	0 0.000	0 0.000	1 2.851
235	BS	3	13	51	N	0	0	0	0 0.000	0 0.000	4 28.067	1 1.767	2 5.299	1 2.867
267	BS	3	0	4	N	0	0	0	0 0.000	1 3.367	1 0.616	0 0.000	0 0.000	0 0.000
267	BS	3	4	21	N	0	0	0	0 0.000	0 0.000	2 14.883	0 0.000	1 2.117	0 0.000
267	BS	3	21	30	N	0	0	0	0 0.000	0 0.000	2 6.701	0 0.000	1 2.299	0 0.000
267	BS	3	30	36	N	0	0	0	0 0.000	0 0.000	1 6.000	0 0.000	0 0.000	0 0.000
267	BS	3	36	51	N	0	0	0	0 0.000	0 0.000	2 11.085	0 0.000	1 3.915	0 0.000
267	BS	3	51	78	N	0	0	0	0 0.000	0 0.000	2 5.935	0 0.000	2 8.566	1 12.499
287	BS	3	0	2	N	0	0	0	0 0.000	1 2.000	0 0.000	0 0.000	0 0.000	0 0.000
287	BS	3	2	11	N	0	0	0	0 0.000	1 0.101	1 8.899	0 0.000	0 0.000	0 0.000
287	BS	3	11	31	N	0	0	0	0 0.000	0 0.000	3 13.616	0 0.000	2 3.133	1 3.250
287	BS	3	31	36	N	0	0	0	0 0.000	0 0.000	1 5.000	0 0.000	0 0.000	0 0.000
287	BS	3	36	47	N	0	0	0	0 0.000	0 0.000	1 11.000	0 0.000	0 0.000	0 0.000
287	BS	3	47	53	N	0	0	0	0 0.000	0 0.000	1 6.000	0 0.000	0 0.000	0 0.000
287	BS	3	53	67	N	0	0	0	0 0.000	0 0.000	1 1.684	0 0.000	5 10.583	1 1.733
287	BS	3	67	80	N	0	0	0	0 0.000	0 0.000	0 0.000	0 0.000	0 0.000	1 13.000
288	PHY	3	0	2	N	0	0	0	0 0.000	0 0.000	1 0.333	0 0.000	0 0.000	0 0.000
288	PHY	3	2	12	N	0	0	0	0 0.000	0 0.000	2 3.467	0 0.000	3 6.533	0 0.000
288	PHY	3	12	43	I	2	1	4	0 0.000	0 0.000	3 13.800	0 0.000	5 17.200	0 0.000
288	PHY	3	43	51	N	0	0	0	0 0.000	1 51.000	2 4.850	0 0.000	2 2.667	0 0.000
338	PHY	3	0	2	N	0	0	0	0 0.000	1 1.534	1 0.466	0 0.000	0 0.000	0 0.000
338	PHY	3	2	5	N	0	0	0	0 0.000	0 0.000	1 3.000	0 0.000	0 0.000	0 0.000
338	PHY	3	5	11	N	0	0	0	0 0.000	0 0.000	2 2.099	0 0.000	1 3.901	0 0.000
338	PHY	3	11	25	I	2	1	5	0 0.000	0 0.000	2 3.049	0 0.000	4 10.951	0 0.000
338	PHY	3	25	34	I	2	1	5	0 0.000	0 0.000	1 3.101	0 0.000	3 5.899	0 0.000
338	PHY	3	34	49	I	6	1	5	0 0.000	0 0.000	1 3.634	0 0.000	4 11.366	0 0.000
347	PHY	3	0	8	N	0	0	0	0 0.000	1 4.284	0 0.000	0 0.000	1 3.716	0 0.000
347	PHY	3	8	52	N	0	0	0	0 0.000	0 0.000	2 12.716	0 0.000	10 31.268	0 0.000
353	PHY	1	0	3	N	0	0	0	1 2.701	0 0.000	1 0.299	0 0.000	0 0.000	0 0.000
353	PHY	1	3	11	N	0	0	0	0 0.000	0 0.000	2 4.999	0 0.000	1 3.001	0 0.000
353	PHY	1	11	28	N	0	0	0	0 0.000	0 0.000	2 14.617	0 0.000	1 2.383	0 0.000
353	PHY	1	28	40	N	0	0	0	0 0.000	0 0.000	2 7.650	0 0.000	2 4.350	0 0.000
353	PHY	1	40	46	N	0	0	0	0 0.000	0 0.000	1 6.000	0 0.000	0 0.000	0 0.000
354	PHY	1	0	5	N	0	0	0	0 0.000	0 0.000	1 4.618	0 0.000	1 0.382	0 0.000
354	PHY	1	5	14	N	0	0	0	0 0.000	0 0.000	1 6.548	0 0.000	1 2.452	0 0.000
354	PHY	1	14	50	N	0	0	0	0 0.000	0 0.000	1 36.000	0 0.000	0 0.000	0 0.000
368	BS	1	3	8	N	0	0	0	1 4.918	1 2.849	0 0.000	0 0.000	0 0.000	1 0.233
368	BS	1	8	15	N	0	0	0	0 0.000	0 0.000	0 0.000	0 0.000	1 0.966	1 6.034
368	BS	1	15	36	S	6	7	0	0 0.000	0 0.000	0 0.000	1 3.601	2 4.117	3 13.282
368	BS	1	36	51	S	4	7	0	0 0.000	0 0.000	1 1.065	0 0.000	1 2.350	1 11.585
368	BS	1	51	59	S	6	7	2	0 0.000	0 0.000	0 0.000	0 0.000	1 0.685	1 7.315
368	BS	1	59	69	S	6	7	2	0 0.000	0 0.000	0 0.000	0 0.000	0 0.000	2 10.000
368	BS	1	69	76	N	0	0	0	0 0.000	0 0.000	0 0.000	0 0.000	0 0.000	2 7.000
368	BS	1	76	81	N	0	0	0	0 0.000	0 0.000	0 0.000	0 0.000	3 4.450	1 0.550
373	BS	1	0	2	N	0	0	0	0 0.000	1 1.718	1 0.282	0 0.000	0 0.000	0 0.000
373	BS	1	2	6	N	0	0	0	0 0.000	0 0.000	1 4.000	0 0.000	0 0.000	0 0.000
373	BS	1	6	9	N	0	0	0	0 0.000	0 0.000	1 3.000	0 0.000	0 0.000	0 0.000
373	BS	1	9	41	N	0	0	0	0 0.000	0 0.000	2 27.333	0 0.000	3 4.667	0 0.000
373	BS	1	41	48	N	0	0	0	0 0.000	0 0.000	1 7.000	0 0.000	0 0.000	0 0.000
438	CEM	3	0	5	N	0	0	0	0 0.000	1 4.800	0 0.000	0 0.000	0 0.000	0 0.000
438	CEM	3	5	9	N	0	0	0	0 0.000	1 0.967	0 0.000	0 0.000	2 3.033	0 0.000
438	CEM	3	9	17	S	6	4	4	0 0.000	0 0.000	0 0.000	1 7.850	2 0.150	0 0.000
438	CEM	3	17	25	S	5	0	0	0 0.000	0 0.000	0 0.000	0 0.000	1 8.000	0 0.000
438	CEM	3	25	62	S	2	1	2	0 0.000	0 0.000	1 3.900	0 0.000	12 16.417	3 16.683
438	CEM	3	62	77	S	2	1	2	0 0.000	0 0.000	0 0.000	1 2.033	7 6.650	1 6.317
448	BS	3	0	9	S	6	0	0	0 0.000	0 0.000	2 5.000	0 0.000	1 4.000	0 0.000
448	BS	3	9	36	N	0	0	0	0 0.000	0 0.000	4 20.852	0 0.000	3 6.148	0 0.000
448	BS	3	36	46	N	0	0	0	0 0.000	0 0.000	1 10.000	0 0.000	0 0.000	0 0.000
460	CEM	3	0	2	N	0	0	0	0 0.000	1 1.484	1 0.466	0 0.000	0 0.000	0 0.000
460	CEM	3	2	25	S	6	2	2	0 0.000	0 0.000	3 5.318	0 0.000	2 4.499	2 13.183
460	CEM	3	25	51	N	0	0	0	0 0.000	0 0.000	3 11.249	1 0.883	6 12.868	1 1.000
471	CEM	3	0	3	N	0	0	0	0 0.000	0 0.000	1 0.566	1 2.333	0 0.000	0 0.000
471	CEM	3	3	15	I	6	1	2	0 0.000	0 0.000	0 0.000	1 12.000	0 0.000	0 0.000
471	CEM	3	15	21	N	0	0	0	0 0.000	0 0.000	1 1.782	1 0.118	0 0.000	1 4.034
471	CEM	3	21	50	I	6	2	7	0 0.000	0 0.000	3 23.835	0 0.000	3 5.165	0 0.000
480	BS	3	0	4	N	0	0	0	0 0.000	1 4.000	0 0.000	0 0.000	0 0.000	0 0.000
480	BS	3	4	14	N	0	0	0	0 0.000	1 0.335	2 2.499	0 0.000	0 0.000	2 7.166
480	BS	3	14	41	S	6	6	2	0 0.000	0 0.000	2 22.233	0 0.000	0 0.000	3 4.734
480	BS	3	41	57	N	0	0	0	0 0.000	0 0.000	1 16.000	0 0.000	0 0.000	0 0.000
480	BS	3	57	80	S	6	5	2	0 0.000	0 0.000	1 9.351	0 0.000	0 0.000	1 13.649
507	CEM	3	0	2	N	0	0	0	0 0.000	1 1.633	0 0.000	1 0.133	0 0.000	0 0.000
507	CEM	3	2	27	N	0	0	0	0 0.000	0 0.000	0 0.000	1 11.352	9 13.582	0 0.000
507	CEM	3	27	42	I	6	1	2	0 0.000	0 0.000	2 6.116	0 0.000	5 8.884	0 0.000
507	CEM	3	42	67	I	2	1	2	0 0.000	0 0.000	2 7.801	0 0.000	9 17.183	0 0.000
507	CEM	3	67	79	I	6	1	2	0 0.000	0 0.000	3 3.351	0 0.000	6 8.649	0 0.000
512	CEM	3	0	1	N	0	0	0	0 0.000	1 0.567	0 0.000	1 0.433	0 0.000	0 0.000
512	CEM	3	1	20	I	7	1	2	0 0.000	0 0.000	0 0.000	1 19.000	0 0.000	0 0.000
512	CEM	3	20	67	S	6	1	5	0 0.000	0 0.000	3 4.333	2 1.284	17 27.235	1 14.149
512	CEM	3	67	79	S	3	2	7	0 0.000	0 0.000	1 8.617	0 0.000	1 3.383	0 0.000
530	PHY	3	0	8	N	0	0	0	0 0.000	0 0.000	1 4.500	0 0.000	1 3.500	0 0.000
530	PHY	3	8	32	S	5	1	4	0 0.000	0 0.000	5 13.747	0 0.000	4 10.253	0 0.000
530	PHY	3	32	50	N	0	0	0	0 0.000	0 0.000	1 14.968	0 0.000	2 3.032	0 0.000
546	PHY	3	0	9	N	0	0	0	0 0.000	0 0.000	1 9.000	0 0.000	0 0.000	0 0.000
546	PHY	3	9	51	N	0	0	0	0 0.000	0 0.000	3 28.116	0 0.000	6 15.783	0 0.000
552	BS	3	0	4	N	0	0	0	0 0.000	0 0.000	1 0.082	0 0.000	3 3.918	0 0.000
552	BS	3	4	25	N	0	0	0	0 0.000	0 0.000	1 21.000	0 0.000	0 0.000	0 0.000
552	BS	3	25	30	N	0	0	0	0 0.000	0 0.000	1 5.000	0 0.000	0 0.000	0 0.000
552	BS	3	30	48	N	0	0	0	0 0.000	0 0.000	2 13.599	0 0.000	1 4.401	0 0.000
575	CEM	3	0	2	N	0	0	0	0 0.000	1 2.000	0 0.000	0 0.000	0 0.000	0 0.000
575	CEM	3	2	7	I	7	1	0	0 0.000	1 0.100	1 0.300	1 4.600	0 0.000	0 0.000
575	CEM	3	7	22	S	2	1	2	0 0.000	0 0.000	1 5.751	0 0.000	0 0.000	2 9.249
575	CEM	3	22	43	S	6	2	1	0 0.000	0 0.000	1 4.850	1 6.749	3 5.400	2 4.001
575	CEM	3	43	55	I	6	2	1	0 0.000	0 0.000	3 6.200	0 0.000	4 5.800	0 0.000
575	CEM	3	55	78	S	2	2	2	0 0.000	0 0.000	1 17.285	0 0.000	0 0.000	1 5.715
601	BS	1	0	4	N	0	0	0	0 0.000	1 2.350	1 1.184	1 0.466	0 0.000	0 0.000
601	BS	1	4	13	I	7	0	0	0 0.000	0 0.000	1 0.083	1 8.917	0 0.000	0 0.000
601	BS	1	13	50	N	0	0	0	0 0.000	0 0.000	3 11.682	0 0.000	0 0.000	4 25.318
601	BS	1	50	61	S	2	6	2	0 0.000	0 0.000	2 6.351	0 0.000	0 0.000	2 4.649
601	BS	1	61	78	N	0	0	0	0 0.000	0 0.000	2 6.035	0 0.000	0 0.000	3 10.965
601	BS	1	78	81	N	0	0	0	0 0.000	0 0.000	1 2.483	0 0.000	0 0.000	1 0.517
610	CEM	1	0	2	N	0	0	0	0 0.000	1 1.849	0 0.000	0 0.000	0 0.000	0 0.000
610	CEM	1	2	49	N	0	0	0	0 0.000	1 0.201	1 46.799	0 0.000	0 0.000	0 0.000
619	PHY	3	0	3	N	0	0	0	0 0.000	0 0.000	1 3.000	0 0.000	0 0.000	0 0.000
619	PHY	3	3	13	N	0	0	0	0 0.000	0 0.000	2 6.567	0 0.000	2 3.433	0 0.000
619	PHY	3	13	24	N	0	0	0	0 0.000	0 0.000	1 11.000	0 0.000	0 0.000	0 0.000
619	PHY	3	24	47	N	0	0	0	0 0.000	0 0.000	1 19.900	0 0.000	1 3.100	0 0.000
656	PHY	3	0	1	N	0	0	0	0 0.000	1 0.667	1 0.199	0 0.000	0 0.000	0 0.000
656	PHY	3	1	5	N	0	0	0	0 0.000	0 0.000	1 4.000	0 0.000	0 0.000	0 0.000
656	PHY	3	5	25	N	0	0	0	0 0.000	0 0.000	1 20.000	0 0.000	0 0.000	0 0.000
656	PHY	3	25	81	N	0	0	0	0 0.000	0 0.000	4 47.633	0 0.000	3 8.367	0 0.000
677	CEM	3	0	8	N	0	0	0	0 0.000	0 0.000	0 0.000	0 0.000	1 7.865	0 0.000
677	CEM	3	8	17	S	6	1	2	0 0.000	0 0.000	0 0.000	1 8.866	1 0.134	0 0.000
677	CEM	3	17	24	N	0	0	0	0 0.000	0 0.000	1 6.883	1 0.117	0 0.000	0 0.000
677	CEM	3	24	36	I	6	1	2	0 0.000	0 0.000	2 10.351	0 0.000	1 1.649	0 0.000
677	CEM	3	36	48	I	2	1	2	0 0.000	0 0.000	1 12.000	0 0.000	0 0.000	0 0.000
689	PHY	1	0	1	N	0	0	0	0 0.000	1 0.635	1 0.365	0 0.000	0 0.000	0 0.000
689	PHY	1	1	26	S	5	4	4	0 0.000	0 0.000	2 15.750	0 0.000	4 9.250	0 0.000
689	PHY	1	26	40	N	0	0	0	0 0.000	0 0.000	2 8.834	0 0.000	2 5.166	0 0.000
689	PHY	1	40	50	N	0	0	0	0 0.000	0 0.000	1 10.000	0 0.000	0 0.000	0 0.000
694	PHY	3	0	2	N	0	0	0	0 0.000	1 1.366	2 0.634	0 0.000	0 0.000	0 0.000
694	PHY	3	2	33	I	2	4	2	0 0.000	0 0.000	1 23.535	0 0.000	3 7.465	0 0.000
694	PHY	3	33	50	N	0	0	0	0 0.000	0 0.000	1 15.068	0 0.000	2 1.932	0 0.000
701	BS	3	0	5	N	0	0	0	0 0.000	1 0.268	0 0.000	1 4.133	1 0.599	0 0.000
701	BS	3	5	11	N	0	0	0	0 0.000	0 0.000	0 0.000	0 0.000	1 6.000	0 0.000
701	BS	3	11	17	I	2	2	6	0 0.000	0 0.000	0 0.000	0 0.000	3 6.000	0 0.000
701	BS	3	17	20	N	0	0	0	0 0.000	1 0.182	0 0.000	0 0.000	1 2.818	0 0.000
701	BS	3	20	23	N	0	0	0	0 0.000	1 3.000	0 0.000	0 0.000	0 0.000	0 0.000
701	BS	3	23	25	N	0	0	0	0 0.000	1 0.201	1 1.799	0 0.000	0 0.000	0 0.000
701	BS	3	25	44	S	4	1	4	0 0.000	0 0.000	3 11.852	0 0.000	1 0.398	1 6.750
701	BS	3	44	58	I	2	5	7	0 0.000	0 0.000	1 4.715	0 0.000	2 9.285	0 0.000
701	BS	3	58	66	N	0	0	0	0 0.000	0 0.000	1 0.285	0 0.000	2 7.715	0 0.000
701	BS	3	66	79	N	0	0	0	0 0.000	0 0.000	2 5.783	0 0.000	3 7.217	0 0.000
701	BS	3	79	80	N	0	0	0	0 0.000	0 0.000	1 1.000	0 0.000	0 0.000	0 0.000
731	BS	1	0	5	N	0	0	0	0 0.000	1 0.649	0 0.000	0 0.000	0 0.000	1 2.067
731	BS	1	5	22	S	2	5	7	0 0.000	0 0.000	0 0.000	0 0.000	0 0.000	1 17.000
731	BS	1	22	60	S	6	5	7	0 0.000	0 0.000	2 6.882	0 0.000	8 22.216	3 8.902
731	BS	1	60	78	N	0	0	0	0 0.000	0 0.000	1 18.000	0 0.000	0 0.000	0 0.000
731	BS	1	78	83	N	0	0	0	0 0.000	0 0.000	1 5.000	0 0.000	0 0.000	0 0.000
733	BS	3	0	7	N	0	0	0	0 0.000	1 1.517	1 0.316	0 0.000	0 0.000	1 5.166
733	BS	3	7	38	N	0	0	0	0 0.000	0 0.000	4 7.367	0 0.000	0 0.000	6 23.633
733	BS	3	38	55	N	0	0	0	0 0.000	0 0.000	2 4.117	0 0.000	0 0.000	2 12.883
733	BS	3	55	62	N	0	0	0	0 0.000	0 0.000	1 7.000	0 0.000	0 0.000	0 0.000
733	BS	3	62	73	N	0	0	0	0 0.000	0 0.000	2 5.651	0 0.000	0 0.000	2 5.349
755	BS	3	0	4	N	0	0	0	0 0.000	1 4.000	0 0.000	0 0.000	0 0.000	0 0.000
755	BS	3	4	14	N	0	0	0	0 0.000	1 0.433	2 2.950	0 0.000	0 0.000	1 6.617
755	BS	3	14	40	N	0	0	0	0 0.000	0 0.000	4 17.883	0 0.000	0 0.000	1 8.117
755	BS	3	40	63	S	2	4	5	0 0.000	0 0.000	2 15.150	0 0.000	0 0.000	1 7.850
755	BS	3	63	66	N	0	0	0	0 0.000	0 0.000	1 3.000	0 0.000	0 0.000	0 0.000
760	BS	3	0	4	N	0	0	0	0 0.000	1 3.401	1 0.599	0 0.000	0 0.000	0 0.000
760	BS	3	4	43	S	2	7	1	0 0.000	0 0.000	2 3.667	0 0.000	0 0.000	6 35.333
760	BS	3	43	69	S	4	7	2	0 0.000	0 0.000	0 0.000	0 0.000	0 0.000	7 26.000
760	BS	3	69	77	N	0	0	0	0 0.000	0 0.000	2 5.616	0 0.000	0 0.000	2 2.384
762	CEM	1	0	2	N	0	0	0	0 0.000	1 1.701	1 0.299	0 0.000	0 0.000	0 0.000
762	CEM	1	2	45	N	0	0	0	0 0.000	0 0.000	1 43.000	0 0.000	0 0.000	0 0.000
768	CEM	3	0	1	N	0	0	0	0 0.000	1 0.883	0 0.000	0 0.000	0 0.000	0 0.000
768	CEM	3	1	17	N	0	0	0	0 0.000	1 0.167	1 15.633	0 0.000	1 0.200	0 0.000
768	CEM	3	17	45	S	6	1	2	0 0.000	0 0.000	4 10.599	0 0.000	11 17.401	0 0.000
768	CEM	3	45	51	S	5	2	7	0 0.000	0 0.000	1 1.216	0 0.000	4 4.784	0 0.000
781	BS	3	0	20	N	0	0	0	0 0.000	0 0.000	1 20.000	0 0.000	0 0.000	0 0.000
781	BS	3	20	25	N	0	0	0	0 0.000	0 0.000	1 1.935	0 0.000	1 3.065	0 0.000
781	BS	3	25	38	N	0	0	0	0 0.000	0 0.000	1 12.550	0 0.000	1 0.450	0 0.000
781	BS	3	38	57	I	3	0	0	0 0.000	0 0.000	1 19.000	0 0.000	0 0.000	0 0.000
781	BS	3	57	64	N	0	0	0	0 0.000	0 0.000	1 7.000	0 0.000	0 0.000	0 0.000
781	BS	3	64	69	N	0	0	0	0 0.000	0 0.000	1 5.000	0 0.000	0 0.000	0 0.000
781	BS	3	69	78	N	0	0	0	0 0.000	0 0.000	1 9.000	0 0.000	0 0.000	0 0.000
794	CEM	3	0	7	I	2	2	7	0 0.000	0 0.000	0 0.000	1 4.615	0 0.000	0 0.000
794	CEM	3	7	28	N	0	0	0	0 0.000	0 0.000	2 8.650	1 0.617	3 11.733	0 0.000
794	CEM	3	28	48	N	0	0	0	0 0.000	0 0.000	1 11.268	1 1.616	3 7.116	0 0.000
820	CEM	3	0	2	N	0	0	0	0 0.000	1 2.000	0 0.000	0 0.000	0 0.000	0 0.000
820	CEM	3	2	28	I	7	0	0	0 0.000	1 0.534	1 1.967	2 8.016	5 15.484	0 0.000
820	CEM	3	28	49	N	0	0	0	0 0.000	0 0.000	1 0.515	1 0.134	2 7.233	2 13.118
820	CEM	3	49	76	N	0	0	0	0 0.000	0 0.000	4 17.616	0 0.000	9 9.384	0 0.000
820	CEM	3	76	80	N	0	0	0	0 0.000	0 0.000	1 4.000	0 0.000	0 0.000	0 0.000
822	PHY	3	0	1	N	0	0	0	0 0.000	1 0.535	0 0.000	0 0.000	1 0.465	0 0.000
822	PHY	3	1	4	N	0	0	0	0 0.000	0 0.000	1 1.432	0 0.000	1 1.568	0 0.000
822	PHY	3	4	12	N	0	0	0	0 0.000	0 0.000	1 8.000	0 0.000	0 0.000	0 0.000
822	PHY	3	12	17	N	0	0	0	0 0.000	0 0.000	2 3.834	0 0.000	1 1.166	0 0.000
822	PHY	3	17	22	N	0	0	0	0 0.000	0 0.000	1 5.000	0 0.000	0 0.000	0 0.000
822	PHY	3	22	25	N	0	0	0	0 0.000	0 0.000	1 3.000	0 0.000	0 0.000	0 0.000
822	PHY	3	25	35	N	0	0	0	0 0.000	0 0.000	1 10.000	0 0.000	0 0.000	0 0.000
822	PHY	3	35	42	N	0	0	0	0 0.000	0 0.000	1 7.000	0 0.000	0 0.000	0 0.000
822	PHY	3	42	50	N	0	0	0	0 0.000	0 0.000	1 8.000	0 0.000	0 0.000	0 0.000
854	BS	3	0	3	N	0	0	0	0 0.000	0 0.000	1 2.984	0 0.000	1 0.016	0 0.000
854	BS	3	3	8	N	0	0	0	0 0.000	0 0.000	0 0.000	0 0.000	3 5.000	0 0.000
854	BS	3	8	12	N	0	0	0	0 0.000	0 0.000	0 0.000	0 0.000	2 4.000	0 0.000
854	BS	3	12	16	N	0	0	0	0 0.000	0 0.000	0 0.000	0 0.000	3 4.000	0 0.000
854	BS	3	16	17	N	0	0	0	0 0.000	0 0.000	1 0.932	0 0.000	1 0.068	0 0.000
854	BS	3	17	22	N	0	0	0	0 0.000	0 0.000	1 4.335	0 0.000	1 0.665	0 0.000
854	BS	3	22	31	I	4	5	7	0 0.000	0 0.000	2 5.232	0 0.000	2 3.768	0 0.000
854	BS	3	31	57	I	2	1	2	0 0.000	0 0.000	3 13.749	0 0.000	4 12.251	0 0.000
854	BS	3	57	79	I	4	3	4	0 0.000	0 0.000	2 3.966	1 3.017	3 15.017	0 0.000
867	BS	3	0	3	N	0	0	0	0 0.000	0 0.000	0 0.000	0 0.000	2 3.000	0 0.000
867	BS	3	3	7	N	0	0	0	0 0.000	0 0.000	1 3.317	0 0.000	2 0.683	0 0.000
867	BS	3	7	13	N	0	0	0	0 0.000	0 0.000	1 2.517	0 0.000	1 3.483	0 0.000
867	BS	3	13	32	I	6	2	2	0 0.000	0 0.000	2 0.318	0 0.000	4 18.682	0 0.000
867	BS	3	32	39	N	0	0	0	0 0.000	0 0.000	2 2.217	0 0.000	2 4.783	0 0.000
891	BS	3	0	2	N	0	0	0	0 0.000	1 1.651	1 0.349	0 0.000	0 0.000	0 0.000
891	BS	3	2	12	I	6	7	2	0 0.000	0 0.000	1 10.000	0 0.000	0 0.000	0 0.000
891	BS	3	12	24	I	6	7	2	0 0.000	0 0.000	2 6.765	0 0.000	2 5.235	0 0.000
891	BS	3	24	28	N	0	0	0	0 0.000	0 0.000	1 3.683	0 0.000	1 0.317	0 0.000
891	BS	3	28	32	N	0	0	0	0 0.000	0 0.000	1 1.399	0 0.000	1 2.601	0 0.000
891	BS	3	32	49	N	0	0	0	0 0.000	0 0.000	1 17.000	0 0.000	0 0.000	0 0.000
891	BS	3	49	59	I	5	0	0	0 0.000	0 0.000	2 1.968	0 0.000	3 8.032	0 0.000
891	BS	3	59	65	N	0	0	0	0 0.000	0 0.000	1 6.000	0 0.000	0 0.000	0 0.000
891	BS	3	65	71	N	0	0	0	0 0.000	0 0.000	1 6.000	0 0.000	0 0.000	0 0.000
891	BS	3	71	78	N	0	0	0	0 0.000	0 0.000	1 4.067	0 0.000	1 2.933	0 0.000
900	BS	1	0	3	N	0	0	0	0 0.000	1 2.684	1 0.265	0 0.000	0 0.000	0 0.000
900	BS	1	3	12	N	0	0	0	0 0.000	0 0.000	1 9.000	0 0.000	0 0.000	0 0.000
900	BS	1	12	15	N	0	0	0	0 0.000	0 0.000	1 3.000	0 0.000	0 0.000	0 0.000
900	BS	1	15	20	N	0	0	0	0 0.000	0 0.000	1 5.000	0 0.000	0 0.000	0 0.000
900	BS	1	20	23	N	0	0	0	0 0.000	0 0.000	1 0.034	0 0.000	1 2.966	0 0.000
900	BS	1	23	28	N	0	0	0	0 0.000	0 0.000	1 4.482	0 0.000	1 0.518	0 0.000
900	BS	1	28	33	N	0	0	0	0 0.000	0 0.000	1 5.000	0 0.000	0 0.000	0 0.000
900	BS	1	33	39	N	0	0	0	0 0.000	0 0.000	1 6.000	0 0.000	0 0.000	0 0.000
900	BS	1	39	43	N	0	0	0	0 0.000	0 0.000	1 4.000	0 0.000	0 0.000	0 0.000
900	BS	1	43	50	N	0	0	0	0 0.000	0 0.000	1 7.000	0 0.000	0 0.000	0 0.000
906	BS	1	0	16	N	0	0	0	0 0.000	1 14.683	1 1.317	0 0.000	0 0.000	0 0.000
906	BS	1	16	21	N	0	0	0	0 0.000	0 0.000	2 2.533	0 0.000	0 0.000	1 2.467
906	BS	1	21	23	N	0	0	0	0 0.000	0 0.000	1 2.000	0 0.000	0 0.000	0 0.000
906	BS	1	23	58	S	6	2	6	0 0.000	0 0.000	3 21.501	0 0.000	0 0.000	2 13.499
906	BS	1	58	70	S	6	2	8	0 0.000	0 0.000	2 8.499	0 0.000	0 0.000	1 3.501
906	BS	1	70	72	N	0	0	0	0 0.000	0 0.000	1 1.318	0 0.000	0 0.000	1 0.682
906	BS	1	72	77	S	6	2	2	0 0.000	0 0.000	0 0.000	0 0.000	0 0.000	1 5.000
924	BS	3	0	3	N	0	0	0	0 0.000	1 2.915	0 0.000	0 0.000	0 0.000	0 0.000
924	BS	3	3	6	N	0	0	0	0 0.000	1 0.250	1 2.750	0 0.000	0 0.000	0 0.000
924	BS	3	6	16	N	0	0	0	0 0.000	0 0.000	1 0.652	0 0.000	0 0.000	3 9.348
924	BS	3	16	23	N	0	0	0	0 0.000	0 0.000	0 0.000	0 0.000	0 0.000	1 7.000
924	BS	3	23	27	N	0	0	0	0 0.000	0 0.000	1 3.599	0 0.000	0 0.000	1 0.401
924	BS	3	27	42	S	6	0	0	0 0.000	0 0.000	3 6.299	0 0.000	0 0.000	2 8.701
924	BS	3	42	69	I	2	6	5	0 0.000	0 0.000	4 13.452	0 0.000	3 2.981	2 10.567
924	BS	3	69	78	N	0	0	0	0 0.000	0 0.000	1 9.000	0 0.000	0 0.000	0 0.000
959	BS	3	0	2	N	0	0	0	0 0.000	1 1.849	1 0.100	0 0.000	0 0.000	0 0.000
959	BS	3	2	12	N	0	0	0	0 0.000	0 0.000	2 0.934	0 0.000	0 0.000	1 9.066
959	BS	3	12	24	I	6	2	2	0 0.000	0 0.000	1 12.000	0 0.000	0 0.000	0 0.000
959	BS	3	24	34	N	0	0	0	0 0.000	0 0.000	1 0.568	0 0.000	0 0.000	1 9.432
959	BS	3	34	46	I	4	2	8	0 0.000	0 0.000	2 4.500	0 0.000	0 0.000	3 7.451
959	BS	3	46	49	N	0	0	0	0 0.000	0 0.000	1 3.000	0 0.000	0 0.000	0 0.000
959	BS	3	49	57	I	6	2	2	0 0.000	0 0.000	1 8.000	0 0.000	0 0.000	0 0.000
959	BS	3	57	73	I	2	2	8	0 0.000	0 0.000	2 5.450	0 0.000	0 0.000	2 10.550
961	BS	3	0	3	N	0	0	0	0 0.000	1 2.932	0 0.000	0 0.000	0 0.000	0 0.000
961	BS	3	3	8	N	0	0	0	0 0.000	1 0.001	1 4.999	0 0.000	0 0.000	0 0.000
961	BS	3	8	78	I	5	7	8	1 4.166	0 0.000	2 35.868	0 0.000	0 0.000	3 29.901
ALM	BS	1	0	9	N	0	0	0	1 0.317	0 0.000	2 1.101	1 0.599	0 0.000	1 6.983
ALM	BS	1	9	78	S	5	7	8	0 0.000	3 3.665	2 6.465	1 0.552	0 0.000	13 57.885
ANW	BS	1	0	2	N	0	0	0	0 0.000	1 2.000	0 0.000	0 0.000	0 0.000	0 0.000
ANW	BS	1	2	7	N	0	0	0	0 0.000	1 0.617	1 4.383	0 0.000	0 0.000	0 0.000
ANW	BS	1	7	10	N	0	0	0	0 0.000	0 0.000	1 0.283	1 2.717	0 0.000	0 0.000
ANW	BS	1	10	37	N	0	0	0	0 0.000	0 0.000	1 3.750	1 14.300	0 0.000	1 8.950
ANW	BS	1	37	56	S	4	0	0	0 0.000	0 0.000	2 10.067	1 3.683	0 0.000	1 5.250
ANW	BS	1	56	77	S	2	6	8	0 0.000	0 0.000	3 10.683	1 0.350	0 0.000	2 9.967
BKP	BS	3	0	15	S	6	5	7	0 0.000	0 0.000	3 8.400	0 0.000	2 6.600	0 0.000
BKP	BS	3	15	20	N	0	0	0	0 0.000	1 1.500	1 3.500	0 0.000	0 0.000	0 0.000
BKP	BS	3	20	29	S	2	4	2	0 0.000	1 1.483	2 2.600	0 0.000	0 0.000	1 4.917
BKP	BS	3	29	74	S	2	4	2	1 2.133	0 0.000	2 6.517	0 0.000	2 6.183	3 30.167
BRH	CEM	1	0	5	N	0	0	0	0 0.000	1 5.000	0 0.000	0 0.000	0 0.000	0 0.000
BRH	CEM	1	5	13	N	0	0	0	0 0.000	1 0.434	1 7.566	0 0.000	0 0.000	0 0.000
BRH	CEM	1	13	30	N	0	0	0	0 0.000	0 0.000	1 17.000	0 0.000	0 0.000	0 0.000
BRH	CEM	1	30	33	N	0	0	0	0 0.000	0 0.000	1 3.000	0 0.000	0 0.000	0 0.000
BRH	CEM	1	33	36	N	0	0	0	0 0.000	0 0.000	1 3.000	0 0.000	0 0.000	0 0.000
BRH	CEM	1	36	51	N	0	0	0	0 0.000	0 0.000	1 15.000	0 0.000	0 0.000	0 0.000
BRH	CEM	1	51	55	N	0	0	0	0 0.000	0 0.000	1 4.000	0 0.000	0 0.000	0 0.000
BRH	CEM	1	55	69	N	0	0	0	1 0.449	0 0.000	1 9.434	0 0.000	0 0.000	1 4.117
CSN	CEM	1	0	4	N	0	0	0	0 0.000	1 3.835	1 0.165	0 0.000	0 0.000	0 0.000
CSN	CEM	1	4	19	N	0	0	0	0 0.000	0 0.000	1 15.000	0 0.000	0 0.000	0 0.000
CSN	CEM	1	19	32	N	0	0	0	0 0.000	0 0.000	1 13.000	0 0.000	0 0.000	0 0.000
CSN	CEM	1	32	43	I	6	3	2	0 0.000	0 0.000	1 11.000	0 0.000	0 0.000	0 0.000
CSN	CEM	1	43	48	N	0	0	0	0 0.000	0 0.000	1 5.000	0 0.000	0 0.000	0 0.000
CWD	BS	3	0	3	N	0	0	0	0 0.000	1 3.000	0 0.000	0 0.000	0 0.000	0 0.000
CWD	BS	3	3	21	N	0	0	0	0 0.000	2 5.717	0 0.000	0 0.000	0 0.000	2 12.283
CWD	BS	3	21	26	N	0	0	0	0 0.000	0 0.000	1 3.550	0 0.000	0 0.000	1 1.450
CWD	BS	3	26	31	N	0	0	0	0 0.000	0 0.000	1 4.733	0 0.000	0 0.000	1 0.267
CWD	BS	3	31	37	S	7	0	0	0 0.000	0 0.000	1 1.533	0 0.000	0 0.000	2 4.467
CWD	BS	3	37	75	S	3	0	0	0 0.000	0 0.000	1 4.933	1 4.300	0 0.000	1 22.200
DSQ	BS	1	0	2	N	0	0	0	1 1.334	0 0.000	1 0.666	0 0.000	0 0.000	0 0.000
DSQ	BS	1	2	22	N	0	0	0	0 0.000	0 0.000	3 10.265	0 0.000	0 0.000	3 9.734
DSQ	BS	1	22	41	I	6	4	5	0 0.000	0 0.000	2 5.700	0 0.000	0 0.000	4 13.299
DSQ	BS	1	41	48	I	2	4	5	0 0.000	0 0.000	1 0.599	1 0.066	0 0.000	3 6.319
DSQ	BS	1	48	62	I	6	7	0	0 0.000	0 0.000	0 0.000	1 14.000	0 0.000	0 0.000
DSQ	BS	1	62	70	N	0	0	0	1 1.666	0 0.000	2 5.916	1 0.418	0 0.000	0 0.000
DXJ	BS	1	0	4	N	0	0	0	0 0.000	0 0.000	1 4.000	0 0.000	0 0.000	0 0.000
DXJ	BS	1	4	16	N	0	0	0	0 0.000	0 0.000	1 2.118	0 0.000	0 0.000	1 9.882
DXJ	BS	1	16	25	N	0	0	0	0 0.000	0 0.000	1 8.566	0 0.000	0 0.000	1 0.434
DXJ	BS	1	25	56	N	0	0	0	0 0.000	1 1.018	3 27.849	0 0.000	2 2.133	0 0.000
DXJ	BS	1	56	65	N	0	0	0	0 0.000	0 0.000	1 9.000	0 0.000	0 0.000	0 0.000
DXJ	BS	1	65	75	N	0	0	0	0 0.000	0 0.000	1 9.868	0 0.000	0 0.000	1 0.132
DXJ	BS	1	75	79	N	0	0	0	0 0.000	0 0.000	0 0.000	0 0.000	0 0.000	1 4.000
EDK	BS	1	0	2	N	0	0	0	0 0.000	1 0.518	1 1.482	0 0.000	0 0.000	0 0.000
EDK	BS	1	2	26	N	0	0	0	0 0.000	0 0.000	3 13.683	0 0.000	0 0.000	2 10.317
EDK	BS	1	26	54	I	2	4	2	0 0.000	0 0.000	2 22.783	0 0.000	0 0.000	1 5.032
EDK	BS	1	54	73	S	4	6	4	0 0.000	0 0.000	2 5.382	0 0.000	0 0.000	2 13.601
FKD	CEM	1	0	2	N	0	0	0	0 0.000	1 2.000	0 0.000	0 0.000	0 0.000	0 0.000
FKD	CEM	1	2	9	N	0	0	0	0 0.000	1 0.268	1 6.732	0 0.000	0 0.000	0 0.000
FKD	CEM	1	9	16	N	0	0	0	0 0.000	0 0.000	1 7.000	0 0.000	0 0.000	0 0.000
FKD	CEM	1	16	21	N	0	0	0	0 0.000	0 0.000	1 5.000	0 0.000	0 0.000	0 0.000
FKD	CEM	1	21	43	N	0	0	0	0 0.000	0 0.000	2 19.133	0 0.000	0 0.000	1 2.867
FKD	CEM	1	43	50	N	0	0	0	1 0.849	0 0.000	1 6.151	0 0.000	0 0.000	0 0.000
GWL	CEM	1	0	2	N	0	0	0	1 0.084	1 1.084	1 0.832	0 0.000	0 0.000	0 0.000
GWL	CEM	1	2	10	N	0	0	0	0 0.000	0 0.000	1 8.000	0 0.000	0 0.000	0 0.000
GWL	CEM	1	10	15	N	0	0	0	0 0.000	0 0.000	1 5.000	0 0.000	0 0.000	0 0.000
GWL	CEM	1	15	61	N	0	0	0	0 0.000	0 0.000	1 46.000	0 0.000	0 0.000	0 0.000
GWL	CEM	1	61	80	I	6	2	7	1 0.950	0 0.000	1 18.050	0 0.000	0 0.000	0 0.000
HYW	CEM	1	0	2	N	0	0	0	0 0.000	1 2.000	0 0.000	0 0.000	0 0.000	0 0.000
HYW	CEM	1	2	26	N	0	0	0	0 0.000	1 0.350	1 23.650	0 0.000	0 0.000	0 0.000
HYW	CEM	1	26	31	I	6	1	7	0 0.000	0 0.000	1 5.000	0 0.000	0 0.000	0 0.000
HYW	CEM	1	31	45	I	5	0	0	0 0.000	0 0.000	1 14.000	0 0.000	0 0.000	0 0.000
JGW	PHY	1	0	4	N	0	0	0	0 0.000	1 4.000	0 0.000	0 0.000	0 0.000	0 0.000
JGW	PHY	1	4	24	I	5	0	0	0 0.000	1 0.167	3 12.933	0 0.000	2 6.900	0 0.000
JGW	PHY	1	24	33	N	0	0	0	0 0.000	0 0.000	1 9.000	0 0.000	0 0.000	0 0.000
JGW	PHY	1	33	48	N	0	0	0	0 0.000	0 0.000	2 6.567	0 0.000	3 8.417	0 0.000
JGW	PHY	1	48	66	I	6	0	0	0 0.000	0 0.000	3 12.865	0 0.000	3 5.134	0 0.000
JGW	PHY	1	66	71	I	5	0	0	0 0.000	0 0.000	1 5.000	0 0.000	0 0.000	0 0.000
KTP	PHY	1	0	7	N	0	0	0	1 1.768	0 0.000	1 5.232	0 0.000	0 0.000	0 0.000
KTP	PHY	1	7	10	N	0	0	0	0 0.000	0 0.000	2 3.000	0 0.000	0 0.000	0 0.000
KTP	PHY	1	10	29	N	0	0	0	0 0.000	0 0.000	1 19.000	0 0.000	0 0.000	0 0.000
KTP	PHY	1	29	35	N	0	0	0	0 0.000	0 0.000	1 6.000	0 0.000	0 0.000	0 0.000
KTP	PHY	1	35	43	N	0	0	0	0 0.000	0 0.000	1 8.000	0 0.000	0 0.000	0 0.000
KTP	PHY	1	43	45	N	0	0	0	0 0.000	0 0.000	1 2.000	0 0.000	0 0.000	0 0.000
KTP	PHY	1	45	52	N	0	0	0	0 0.000	0 0.000	1 7.000	0 0.000	0 0.000	0 0.000
LDV	PHY	1	0	6	N	0	0	0	0 0.000	1 0.549	3 2.584	0 0.000	2 2.867	0 0.000
LDV	PHY	1	6	16	N	0	0	0	0 0.000	0 0.000	2 5.532	0 0.000	1 4.434	0 0.000
LDV	PHY	1	16	21	N	0	0	0	0 0.000	0 0.000	2 3.084	0 0.000	1 1.916	0 0.000
LDV	PHY	1	21	37	N	0	0	0	0 0.000	0 0.000	2 2.584	0 0.000	4 13.415	0 0.000
LDV	PHY	1	37	51	I	2	0	0	0 0.000	0 0.000	1 6.932	0 0.000	5 7.017	0 0.000
MHK	CEM	1	0	3	N	0	0	0	1 2.268	0 0.000	1 0.749	0 0.000	0 0.000	0 0.000
MHK	CEM	1	3	17	N	0	0	0	0 0.000	0 0.000	1 14.000	0 0.000	0 0.000	0 0.000
MHK	CEM	1	17	20	I	6	4	8	0 0.000	0 0.000	1 3.000	0 0.000	0 0.000	0 0.000
MHK	CEM	1	20	30	I	7	0	0	0 0.000	0 0.000	1 10.000	0 0.000	0 0.000	0 0.000
MHK	CEM	1	30	44	N	0	0	0	0 0.000	0 0.000	1 14.000	0 0.000	0 0.000	0 0.000
MHK	CEM	1	44	47	N	0	0	0	0 0.000	0 0.000	1 3.000	0 0.000	0 0.000	0 0.000
MHK	CEM	1	47	54	N	0	0	0	1 0.599	0 0.000	1 6.401	0 0.000	0 0.000	0 0.000
NRF	PHY	1	0	13	I	2	2	6	0 0.000	1 0.184	1 9.449	0 0.000	1 3.367	0 0.000
NRF	PHY	1	13	18	N	0	0	0	0 0.000	0 0.000	1 2.934	0 0.000	1 2.066	0 0.000
NRF	PHY	1	18	26	N	0	0	0	0 0.000	0 0.000	1 7.534	0 0.000	2 0.466	0 0.000
NRF	PHY	1	26	44	N	0	0	0	0 0.000	0 0.000	0 0.000	0 0.000	7 17.998	0 0.000
NRF	PHY	1	44	48	N	0	0	0	0 0.000	0 0.000	0 0.000	0 0.000	2 4.000	0 0.000
PLN	CEM	1	0	2	N	0	0	0	1 0.484	0 0.000	1 1.516	0 0.000	0 0.000	0 0.000
PLN	CEM	1	2	10	N	0	0	0	0 0.000	0 0.000	1 8.000	0 0.000	0 0.000	0 0.000
PLN	CEM	1	10	18	N	0	0	0	0 0.000	0 0.000	1 8.000	0 0.000	0 0.000	0 0.000
PLN	CEM	1	18	29	N	0	0	0	0 0.000	0 0.000	1 11.000	0 0.000	0 0.000	0 0.000
QRS	PHY	1	0	3	N	0	0	0	0 0.000	0 0.000	1 3.000	0 0.000	0 0.000	0 0.000
QRS	PHY	1	3	24	N	0	0	0	0 0.000	0 0.000	2 19.082	0 0.000	1 1.918	0 0.000
QRS	PHY	1	24	38	I	5	0	0	0 0.000	0 0.000	1 14.000	0 0.000	0 0.000	0 0.000
QRS	PHY	1	38	40	N	0	0	0	0 0.000	0 0.000	1 2.000	0 0.000	0 0.000	0 0.000
QRS	PHY	1	40	48	N	0	0	0	0 0.000	0 0.000	1 8.000	0 0.000	0 0.000	0 0.000
RGP	BS	1	0	3	N	0	0	0	0 0.000	2 2.018	1 0.650	0 0.000	0 0.000	1 0.332
RGP	BS	1	3	22	N	0	0	0	0 0.000	1 5.950	0 0.000	0 0.000	1 0.816	1 12.234
RGP	BS	1	22	27	N	0	0	0	0 0.000	0 0.000	1 1.566	0 0.000	3 3.434	0 0.000
RGP	BS	1	27	31	N	0	0	0	0 0.000	0 0.000	1 4.000	0 0.000	0 0.000	0 0.000
RGP	BS	1	31	43	N	0	0	0	0 0.000	0 0.000	1 8.917	0 0.000	0 0.000	1 3.083
RGP	BS	1	43	62	S	6	5	7	0 0.000	0 0.000	1 4.284	0 0.000	0 0.000	4 14.716
RGP	BS	1	62	82	N	0	0	0	0 0.000	0 0.000	2 8.050	0 0.000	0 0.000	2 11.950
RYZ	CEM	1	0	1	N	0	0	0	0 0.000	1 1.000	1 0.000	0 0.000	0 0.000	0 0.000
RYZ	CEM	1	2	14	N	0	0	0	0 0.000	0 0.000	1 13.000	0 0.000	0 0.000	0 0.000
RYZ	CEM	1	14	31	N	0	0	0	0 0.000	0 0.000	1 17.000	0 0.000	0 0.000	0 0.000
RYZ	CEM	1	32	44	I	5	1	6	0 0.000	0 0.000	1 13.000	0 0.000	0 0.000	0 0.000
RYZ	CEM	1	44	48	N	0	0	0	0 0.000	0 0.000	1 4.000	0 0.000	0 0.000	0 0.000
SWT	PHY	1	0	14	N	0	0	0	0 0.000	1 0.684	2 10.000	0 0.000	1 3.316	0 0.000
SWT	PHY	1	14	23	N	0	0	0	0 0.000	0 0.000	1 9.000	0 0.000	0 0.000	0 0.000
SWT	PHY	1	23	31	N	0	0	0	0 0.000	0 0.000	1 8.000	0 0.000	0 0.000	0 0.000
SWT	PHY	1	31	42	N	0	0	0	0 0.000	0 0.000	1 11.000	0 0.000	0 0.000	0 0.000
SWT	PHY	1	42	48	N	0	0	0	0 0.000	0 0.000	1 2.418	0 0.000	1 3.516	0 0.000
TYP	BS	1	0	2	N	0	0	0	0 0.000	1 2.000	0 0.000	0 0.000	0 0.000	0 0.000
TYP	BS	1	2	12	N	0	0	0	0 0.000	1 0.351	2 8.232	0 0.000	1 1.416	0 0.000
TYP	BS	1	12	16	N	0	0	0	0 0.000	0 0.000	1 4.000	0 0.000	0 0.000	0 0.000
TYP	BS	1	16	22	N	0	0	0	0 0.000	0 0.000	1 6.000	0 0.000	0 0.000	0 0.000
TYP	BS	1	22	26	N	0	0	0	0 0.000	0 0.000	1 4.000	0 0.000	0 0.000	0 0.000
TYP	BS	1	26	34	N	0	0	0	0 0.000	0 0.000	5 4.735	0 0.000	3 4.782	0 0.000
TYP	BS	1	34	38	N	0	0	0	0 0.000	0 0.000	1 3.984	0 0.000	0 0.000	1 0.016
TYP	BS	1	38	48	N	0	0	0	0 0.000	0 0.000	0 0.000	0 0.000	0 0.000	1 10.000
UCH	BS	1	0	7	N	0	0	0	0 0.000	1 5.767	1 1.233	0 0.000	0 0.000	0 0.000
UCH	BS	1	7	9	N	0	0	0	0 0.000	0 0.000	1 2.000	0 0.000	0 0.000	0 0.000
UCH	BS	1	9	11	N	0	0	0	0 0.000	0 0.000	1 1.617	0 0.000	0 0.000	1 0.383
UCH	BS	1	11	19	N	0	0	0	0 0.000	0 0.000	1 3.800	0 0.000	0 0.000	1 4.200
UCH	BS	1	19	28	N	0	0	0	0 0.000	0 0.000	1 9.000	0 0.000	0 0.000	0 0.000
UCH	BS	1	28	48	N	0	0	0	0 0.000	0 0.000	1 19.734	0 0.000	0 0.000	1 0.266
UCH	BS	1	48	65	S	6	6	7	0 0.000	0 0.000	1 8.783	0 0.000	0 0.000	1 8.184
UCH	BS	1	65	77	I	6	6	7	0 0.000	0 0.000	1 12.000	0 0.000	0 0.000	0 0.000
VSC	BS	1	0	5	N	0	0	0	1 3.233	1 1.234	0 0.000	1 0.500	0 0.000	0 0.000
VSC	BS	1	5	11	S	6	7	4	0 0.000	0 0.000	1 0.283	1 5.717	0 0.000	0 0.000
VSC	BS	1	11	22	S	2	0	0	0 0.000	0 0.000	1 0.167	0 0.000	0 0.000	3 10.833
VSC	BS	1	22	31	S	2	0	0	0 0.000	0 0.000	0 0.000	0 0.000	0 0.000	3 9.000
VSC	BS	1	31	43	S	2	7	2	0 0.000	0 0.000	1 6.633	1 0.833	0 0.000	1 4.534
VSC	BS	1	43	54	N	0	0	0	0 0.000	0 0.000	2 0.334	0 0.000	0 0.000	1 10.666
VSC	BS	1	54	62	N	0	0	0	0 0.000	0 0.000	1 0.551	1 2.150	0 0.000	1 5.283
VSC	BS	1	62	76	S	6	7	4	0 0.000	0 0.000	1 3.499	2 6.316	0 0.000	2 4.168
WRQ	BS	1	0	3	N	0	0	0	0 0.000	1 3.000	0 0.000	0 0.000	0 0.000	0 0.000
WRQ	BS	1	3	6	N	0	0	0	0 0.000	1 0.185	1 2.815	0 0.000	0 0.000	0 0.000
WRQ	BS	1	6	35	S	2	2	6	0 0.000	0 0.000	1 0.034	1 10.533	0 0.000	3 18.417
WRQ	BS	1	35	57	S	2	2	6	0 0.000	0 0.000	0 0.000	1 0.468	0 0.000	2 21.532
WRQ	BS	1	57	74	S	4	2	6	0 0.000	0 0.000	1 1.166	0 0.000	0 0.000	2 15.834
WRQ	BS	1	74	78	N	0	0	0	0 0.000	0 0.000	1 4.000	0 0.000	0 0.000	0 0.000
XAM	BS	3	0	14	N	0	0	0	0 0.000	1 0.367	0 0.000	0 0.000	0 0.000	1 13.633
XAM	BS	3	14	16	N	0	0	0	0 0.000	1 2.000	0 0.000	0 0.000	0 0.000	0 0.000
XAM	BS	3	16	21	N	0	0	0	0 0.000	1 0.350	1 4.650	0 0.000	0 0.000	0 0.000
XAM	BS	3	21	30	N	0	0	0	0 0.000	0 0.000	1 3.733	0 0.000	2 2.583	1 2.683
XAM	BS	3	30	79	S	6	7	8	0 0.000	1 7.200	0 0.000	0 0.000	10 29.083	3 12.717
YEB	BS	1	0	4	N	0	0	0	0 0.000	1 4.000	0 0.000	0 0.000	0 0.000	0 0.000
YEB	BS	1	4	18	S	2	4	4	0 0.000	1 1.401	2 3.549	0 0.000	0 0.000	1 9.050
YEB	BS	1	18	39	S	7	4	0	0 0.000	0 0.000	2 2.599	0 0.000	0 0.000	1 18.401
YEB	BS	1	39	45	S	5	4	0	0 0.000	0 0.000	1 1.868	0 0.000	0 0.000	1 4.132
YEB	BS	1	45	52	N	0	0	0	0 0.000	0 0.000	1 2.068	0 0.000	0 0.000	3 4.932
YEB	BS	1	52	59	S	5	4	5	0 0.000	0 0.000	0 0.000	0 0.000	0 0.000	1 7.000
YEB	BS	1	59	73	S	5	4	4	0 0.000	0 0.000	0 0.000	0 0.000	0 0.000	5 14.000
YEB	BS	1	73	82	S	5	4	4	0 0.000	0 0.000	0 0.000	0 0.000	0 0.000	2 9.000
ZDC	CEM	1	0	1	N	0	0	0	0 0.000	1 1.000	0 0.000	0 0.000	0 0.000	0 0.000
ZDC	CEM	1	1	23	N	0	0	0	0 0.000	1 0.368	1 21.632	0 0.000	0 0.000	0 0.000
ZDC	CEM	1	23	45	N	0	0	0	0 0.000	0 0.000	1 22.000	0 0.000	0 0.000	0 0.000
ZDC	CEM	1	45	50	N	0	0	0	0 0.000	0 0.000	1 5.000	0 0.000	0 0.000	0 0.000
ZEV	BS	1	0	5	N	0	0	0	0 0.000	0 0.000	1 5.000	0 0.000	0 0.000	0 0.000
ZEV	BS	1	5	14	N	0	0	0	0 0.000	0 0.000	1 9.000	0 0.000	0 0.000	0 0.000
ZEV	BS	1	14	20	N	0	0	0	0 0.000	0 0.000	1 6.000	0 0.000	0 0.000	0 0.000
ZEV	BS	1	20	53	N	0	0	0	0 0.000	0 0.000	2 23.019	0 0.000	3 9.966	0 0.000
ZEV	BS	1	53	74	N	0	0	0	0 0.000	1 1.082	1 19.684	0 0.000	1 0.234	0 0.000
